# Supplementary material for: Alternative splicing of uromodulin enhances mitochondrial metabolism for adaptation to stress in kidney epithelial cells
Source: J Clin Invest. 2025 Apr 8;135(12):e183343. doi: 10.1172/JCI183343 (PMC12165797; doi:10.1172/JCI183343)
Supplement: Supporting data values [file jci-135-183343-s022.xlsx]

## Sheet: Fig. 1E
	AS-UMOD PSI (%)
	Human	Mouse
	2.0833	1.8605
	1.5873	1.6575
	2.1739	1.992
		4.1494

## Sheet: Fig. 2A,B
	AS-Umod qPCR				C-Umod qPCR
	Sham	Mild IRI	Severe IRI		Sham	Mild IRI	Severe IRI
	2.753	2.869	2.497		1.399	0.466	0.651
	1.835	2.706	0.68		1.072	0.526	0.264
	0.139	3.453	3.347		0.832	1.048	0.35
	0.214	0.542	2.152		0.851	0.485	0.985
	1.548	4.488	0.203		1.238	0.755	0.257
	0.181	1.984	1.491		1.042	0.479	0.356
	1.55	1.841	0.409		0.774	0.931	0.523
	0.138	1.564	1.285		0.651	0.533	0.474
	0.614	6.681	2.477		1.185	0.768	1.534
		13.296				0.958

## Sheet: Fig. 2D
	Api: whole MFI ratio
	UMOD	AS-UMOD
	1.684	0.412
	0.762	0.468
	2.615	0.829
	2.254	0.729
	0.948	0.652
	0.513	0.519
	1.113	0.344
	2.087	0.626
	1.765	0.96
	1.627	1.463
	1.585	0.8
	1.72	0.922
	1.728	0.347
	1.666	0.691
	1.241	0.258
	2.083	1.128
	1.136	0.517
	1.252	0.265
	0.876	0.177
	3.038	0.565

## Sheet: Fig. 2E,F
	LPS AS-Umod qPCR			LPS C-Umod qPCR
	Saline	LPS		Saline	LPS
	0.494	2.249		0.658	0.783
	1.328	1.615		1.096	0.612
	0.769	3.693		0.534	1.162
	0.717	2.074		0.938	0.877
	0.487	6.418		0.52	1.812
	2.211	1.96		2.251	0.781

## Sheet: Fig. 2G,H
	Cisplatin AS-Umod qPCR			Cisplatin C-Umod qPCR
	Saline	Cisplatin		Saline	Cisplatin
	0.887	1.218		0.909	0.591
	1.811	5.073		1.507	2.438
	0.39	1.495		0.412	0.819
	0.491	2.381		0.558	2.067
	1.541	1.301		1.593	0.613
	0.877	4.108		1.02	2.477

## Sheet: Fig. 2I,J
	Human AS-UMOD qPCR				Human C-UMOD qPCR
	Reference	AKI	CKD		Reference	AKI	CKD
	1.34	5.267	1.333		1.458	1.635	1.484
	1.893	1.448	0.861		1.008	1.823	1.045
	0.189	2.714	1.308		0.523	0.963	0.957
	1.063	0.264	0.241		1.242	0.54	0.53
	0.15	1.31	0.566		0.569	1.098	0.605
	0.652	1.346	1.476		0.566	1.279	0.735
	2.186	11.95	0.495		0.96	2.279	0.655
	0.747		0.121		1.119		0.498
	0.781		0.996		1.554		1.095
			1.459				1.371
			0.829				1.031
			0.172				0.463

## Sheet: Fig. 2K
	AS-Umod qPCR
	PBS	H2O2 3μM	H2O2 10μM	H2O2 30μM	H2O2 100μM
	1.108	1.721	1.854	1.72	0.31
	1.047	1.629	2.326	1.949	0.249
	0.845	1.532	1.475	1.188	0.258
	1	1.909	2.144	1.89	0.446
	C-Umod qPCR
	PBS	H2O2 3μM	H2O2 10μM	H2O2 30μM	H2O2 100μM
	1.141	1.378	1.331	1.134	0.358
	1.137	1.021	1.563	0.921	0.327
	0.722	0.984	0.875	0.793	0.205
	1.001	1.33	1.341	1.149	0.285

## Sheet: Fig. 2L
	AS-Umod qPCR			C-Umod qPCR			Glut1 qPCR
	Control	Hypoxia		Control	Hypoxia		Control	Hypoxia
	0.986	0.692		0.681	0.167		0.762	3.097
	1.221	0.404		1.097	0.465		0.787	4.438
	1.088	0.445		1.184	0.407		1.431	7.083
	0.706	0.253		1.04	0.774		1.021	8.107

## Sheet: Fig. 3B 
	Secreted UMOD
	C-UMOD	AS-UMOD
	0.9893	0.0138
	0.9914	0.0112
	1.1998	0.0107
	0.8195	0

## Sheet: Fig. 3E 
	GRP78 qPCR
	C-UMOD	AS-UMOD	UMOD C148W
	1.013	1.156	2.044
	1.097	1.058	1.928
	0.89	1.004	1.605
	XBP1s qPCR
	C-UMOD	AS-UMOD	UMOD C148W
	0.995	1.237	1.706
	0.97	1.133	1.53
	1.033	0.991	1.546
	CHOP qPCR
	C-UMOD	AS-UMOD	UMOD C148W
	1.042	0.991	2.638
	1.101	0.948	1.797
	0.858	0.828	1.66
	TRIB3 qPCR
	C-UMOD	AS-UMOD	UMOD C148W
	0.858	0.381	5.013
	1.156	0.355	6.137
	0.987	0.373	7.443

[truncated: 47 more sheets: Fig. 3F , Fig. 4A, Fig. 4B , Fig. 4C , Fig. 4D, Fig. 4E , Fig. 4F , Fig. 4I, Fig. 4J, Fig.4K, Fig.5D, Fig.5F, Fig.5G, Fig.5H, Fig.5I, Fig.6B, Fig. 6C-E, Fig. 7B, Fig. 7C, Fig. 7E …]
